# Supplementary material for: Normative modeling reveals functional connectivity heterogeneity in internet gaming disorder
Source: Ann Gen Psychiatry. 2026 May 2;25:50. doi: 10.1186/s12991-026-00664-3 (PMC13285037; doi:10.1186/s12991-026-00664-3)
Supplement: Supplementary file 2 — Supplementary Material 2 [file 12991_2026_664_MOESM2_ESM.xlsx]

## Sheet: Table S1
Table S1. Overview of clustering analyses across datasets, network templates, and algorithms
Data	Atlas	Clustering algorithm
All the IGD participants (N=173)	Shen10	GMM; K-means
	Yeo17	GMM; K-means
	Glasser-Ji12	GMM; K-means
Out-of-sample 30% HC participants (N=70)	Shen10	GMM; K-means
	Yeo17	GMM; K-means
	Glasser-Ji12	GMM; K-means
IGD + out-of-sample 30% HC participants (N=243)	Shen10	GMM; K-means
	Yeo17	GMM; K-means
	Glasser-Ji12	GMM; K-means
Abbreviations: IGD, Internet Gaming Disorder; HC, Healthy Control; N, Number; GMM, Gaussian Mixture Modeling; Shen10, 10-network parcellation from Shen’s functional atlas; Yeo17, 17-network cortical parcellation by Yeo et al; Glasser-Ji12, 12-network parcellation derived from the Glasser 360-ROI atlas combined with the Ji 12-network partition.

## Sheet: Table S2
Table S2. Auxiliary BIC comparison between GMM clustering with K = 1 and K = 2 across three data × three atlases
Data-Atlas	Atlas	BIC values for K=1	BIC values for K=2
All the IGD participants (N=173)	Shen10	8740.42	7893.64
	Yeo17	15190.9	12864.2
	Glasser-Ji12	10917.6	9405.56
Out-of-sample 30% HC participants (N=70)	Shen10	4045.14	3054.65
	Yeo17	7215.08	4591.63
	Glasser-Ji12	4889.35	3574.67
IGD + out-of-sample 30% HC participants (N=243)	Shen10	12174.6	10921
	Yeo17	21008.8	18729.7
	Glasser-Ji12	15078.8	13682
Abbreviations: BIC, Bayesian Information Criterion; GMM, Gaussian Mixture Modeling; IGD, Internet Gaming Disorder; HC, Healthy Control; N, Number; Shen10, 10-network parcellation from Shen’s functional atlas; Yeo17, 17-network cortical parcellation by Yeo et al; Glasser-Ji12, 12-network parcellation derived from the Glasser 360-ROI atlas combined with the Ji 12-network partition.

## Sheet: TableS3
Table S3. Cluster summary statistics and network-level deviation profiles under the Shen10 atlas (three data × two algorithms)
IGD | GMM									IGD | KMeans
Metric	Cluster_1	Cluster_2							Metric	Cluster_1	Cluster_2
N	164	9							N	143	30
Proportion_of_participants	0.947977	0.052023							Proportion_of_participants	0.82659	0.17341
IAT_mean	66.0183	68.5556							IAT_mean	65.8462	67.6
IAT_SD	9.18219	8.32333							IAT_SD	8.9516	9.99517
DSM-5-5_mean	6.07586	6.55556							DSM-5-5_mean	6.07143	6.25
DSM-5-5_SD	1.1552	0.881917							DSM-5-5_SD	1.16054	1.07583
MedialFrontal (+)	0.022793	0.132374							MedialFrontal (+)	0.0168017	0.0842255
Frontoparietal (+)	0.024526	0.116958							Frontoparietal (+)	0.0191438	0.0779083
DefaultMode (+)	0.027343	0.160683							DefaultMode (+)	0.0175888	0.113839
Motor (+)	0.028877	0.079809							Motor (+)	0.023603	0.0692936
Visual_I (+)	0.019524	0.120669							Visual_I (+)	0.0153678	0.069681
Visual_II (+)	0.02929	0.118219							Visual_II (+)	0.02477	0.0775119
VisualAssociation (+)	0.019265	0.108494							VisualAssociation (+)	0.017085	0.0564248
Limbic (+)	0.03219	0.094892							Limbic (+)	0.0260239	0.0803934
BasalGanglia (+)	0.036554	0.107142							BasalGanglia (+)	0.0289827	0.0938205
Cerebellum (+)	0.033595	0.128804							Cerebellum (+)	0.0263919	0.0964903
MedialFrontal (-)	-0.02879	-0.08068							MedialFrontal (-)	-0.0263659	-0.0559273
Frontoparietal (-)	-0.02594	-0.11409							Frontoparietal (-)	-0.0214611	-0.0737346
DefaultMode (-)	-0.02274	-0.10452							DefaultMode (-)	-0.020523	-0.0578538
Motor (-)	-0.03152	-0.12511							Motor (-)	-0.0292564	-0.0703955
Visual_I (-)	-0.03403	-0.16161							Visual_I (-)	-0.0240505	-0.119877
Visual_II (-)	-0.02569	-0.1266							Visual_II (-)	-0.0195148	-0.0853812
VisualAssociation (-)	-0.0326	-0.14787							VisualAssociation (-)	-0.0248787	-0.103961
Limbic (-)	-0.02766	-0.10508							Limbic (-)	-0.0248853	-0.0641242
BasalGanglia (-)	-0.02249	-0.04736							BasalGanglia (-)	-0.0207103	-0.0384574
Cerebellum (-)	-0.02658	-0.10318							Cerebellum (-)	-0.0215531	-0.073521
HC | GMM									HC | KMeans
Metric	Cluster_1	Cluster_2							Metric	Cluster_1	Cluster_2
N	57	13							N	64	6
Proportion_of_participants	0.814286	0.185714							Proportion_of_participants	0.914286	0.0857143
IAT_mean	39.5614	42.1538							IAT_mean	39.9688	40.8333
IAT_SD	11.5604	13.5637							IAT_SD	11.7135	14.9321
DSM-5-5_mean	2.41176	2.75							DSM-5-5_mean	2.47368	2.5
DSM-5-5_SD	1.1862	1.54479							DSM-5-5_SD	1.24076	1.51658
MedialFrontal (+)	0.0121322	0.0539928							MedialFrontal (+)	0.0136934	0.0861771
Frontoparietal (+)	0.0139109	0.0648608							Frontoparietal (+)	0.0180078	0.0806023
DefaultMode (+)	0.0140962	0.0478017							DefaultMode (+)	0.015459	0.0725878
Motor (+)	0.0185242	0.0303702							Motor (+)	0.0189417	0.0397373
Visual_I (+)	0.0109095	0.0150187							Visual_I (+)	0.0115972	0.012478
Visual_II (+)	0.0142337	0.0778789							Visual_II (+)	0.023211	0.0563737
VisualAssociation (+)	0.01468	0.0442089							VisualAssociation (+)	0.0185859	0.0369969
Limbic (+)	0.0211219	0.0680826							Limbic (+)	0.0226216	0.106874
BasalGanglia (+)	0.0222539	0.0751327							BasalGanglia (+)	0.0253806	0.103473
Cerebellum (+)	0.0186412	0.0604238							Cerebellum (+)	0.0219043	0.0743637
MedialFrontal (-)	-0.0237538	-0.0394266							MedialFrontal (-)	-0.0276587	-0.0160589
Frontoparietal (-)	-0.0209179	-0.041339							Frontoparietal (-)	-0.0260315	-0.0106193
DefaultMode (-)	-0.0206913	-0.0474385							DefaultMode (-)	-0.0257866	-0.0242943
Motor (-)	-0.0234315	-0.101659							Motor (-)	-0.0272029	-0.152697
Visual_I (-)	-0.0195939	-0.140205							Visual_I (-)	-0.0209281	-0.266686
Visual_II (-)	-0.0207491	-0.0703742							Visual_II (-)	-0.0230528	-0.103697
VisualAssociation (-)	-0.0176626	-0.0595977							VisualAssociation (-)	-0.0186578	-0.0979065
Limbic (-)	-0.0214032	-0.0479978							Limbic (-)	-0.0259335	-0.0307018
BasalGanglia (-)	-0.0228046	-0.0240241							BasalGanglia (-)	-0.0240147	-0.0125395
Cerebellum (-)	-0.0337709	-0.0323971							Cerebellum (-)	-0.033396	-0.0347928
IGD+HC | GMM									IGD+HC | KMeans
Metric	Cluster_1	Cluster_2							Metric	Cluster_1	Cluster_2
N	150	93							N	201	42
Proportion_of_participants	0.617284	0.382716							Proportion_of_participants	0.82716	0.17284
N_IGD	98	75							N_IGD	139	34
N_HC	52	18							N_HC	62	8
Proportion_IGD_within_IGD	0.566474	0.433526							Proportion_IGD_within_IGD	0.803468	0.196532
Proportion_HC_within_HC	0.742857	0.257143							Proportion_HC_within_HC	0.885714	0.114286
IAT_mean_(IGD)	65.3776	67.16							IAT_mean_(IGD)	65.9568	66.9412
IAT_SD_(IGD)	8.41147	9.96892							IAT_SD_(IGD)	8.96682	9.89319
DSM-5-5_mean_(IGD)	6.09412	6.11594							DSM-5-5_mean_(IGD)	6.08197	6.1875
DSM-5-5_SD_(IGD)	1.14042	1.15728							DSM-5-5_SD_(IGD)	1.16839	1.06066
IAT_mean_(HC)	38.6346	44.1111							IAT_mean_(HC)	40.2258	38.625
IAT_SD_(HC)	11.1003	13.4553							IAT_SD_(HC)	11.7004	14.1112
DSM-5-5_mean_(HC)	2.3913	2.70588							DSM-5-5_mean_(HC)	2.46429	2.57143
DSM-5-5_SD_(HC)	1.18281	1.44761							DSM-5-5_SD_(HC)	1.24994	1.39728
MedialFrontal (+)	0.0139824	0.0454354							MedialFrontal (+)	0.0158075	0.0748937
Frontoparietal (+)	0.0142865	0.0491178							Frontoparietal (+)	0.0179368	0.0739435
DefaultMode (+)	0.0139254	0.0566285							DefaultMode (+)	0.0164873	0.0962217
Motor (+)	0.0170911	0.046678							Motor (+)	0.0221272	0.0585035
Visual_I (+)	0.00762772	0.0425909							Visual_I (+)	0.0141965	0.0536099
Visual_II (+)	0.0151434	0.0582763							Visual_II (+)	0.0221877	0.0769399
VisualAssociation (+)	0.0123768	0.0396866							VisualAssociation (+)	0.0163678	0.0537487
Limbic (+)	0.0207182	0.0549948							Limbic (+)	0.024354	0.0792166
BasalGanglia (+)	0.0204745	0.0659479							BasalGanglia (+)	0.0266583	0.0915716
Cerebellum (+)	0.0133611	0.0700284							Cerebellum (+)	0.0215303	0.0997431
MedialFrontal (-)	-0.0229519	-0.0416329							MedialFrontal (-)	-0.0256687	-0.0513151
Frontoparietal (-)	-0.0209636	-0.0415717							Frontoparietal (-)	-0.0220844	-0.061232
DefaultMode (-)	-0.0190459	-0.0388131							DefaultMode (-)	-0.0203115	-0.0567593
Motor (-)	-0.0190999	-0.0654593							Motor (-)	-0.026357	-0.0870224
Visual_I (-)	-0.0162145	-0.0811061							Visual_I (-)	-0.0208835	-0.137558
Visual_II (-)	-0.0162049	-0.0539663							Visual_II (-)	-0.0201409	-0.0809831
VisualAssociation (-)	-0.0160982	-0.0649819							VisualAssociation (-)	-0.0224662	-0.0938652
Limbic (-)	-0.0229112	-0.0418236							Limbic (-)	-0.0241985	-0.058628
BasalGanglia (-)	-0.0212828	-0.0272586							BasalGanglia (-)	-0.0211244	-0.0352729
Cerebellum (-)	-0.024156	-0.0431228							Cerebellum (-)	-0.0250883	-0.0616925
Notes: Three datasets: “IGD” —all the IGD participants dataset, “HC” —the out-of-sample 30% HC participants dataset, and “IGD+HC” —the combined IGD+out-of-sample 30% HC participants dataset; Two algorithms: GMM and K-means. The “(+)” and “(−)” symbols shown in the x-axis labels indicate positive deviations (Z > 2) and negative deviations (Z < −2), respectively. Accordingly, the proportion of supr…
Abbreviations: IGD, Internet Gaming Disorder; HC, Healthy Control; IAT, Internet Addiction Test; DSM-5, the fifth edition of Diagnostic and Statistical Manual of Mental Disorders; GMM, Gaussian Mixture Modeling; Shen10, 10-network parcellation from Shen’s functional atlas.

## Sheet: TableS4
Table S4. Cluster summary statistics and network-level deviation profiles under the Yeo17 atlas (three data × two algorithms)
IGD | GMM									IGD | KMeans
Metric	Cluster_1	Cluster_2							Metric	Cluster_1	Cluster_2
N	156	17							N	140	33
Proportion_of_participants	0.901734	0.0982659							Proportion_of_participants	0.809249	0.190751
IAT_mean	66.0192	67.3529							IAT_mean	66.1571	66.1212
IAT_SD	9.22092	8.46272							IAT_SD	9.14336	9.23904
DSM-5-5_mean	6.07299	6.35294							DSM-5-5_mean	6.10484	6.1
DSM-5-5_SD	1.14811	1.11474							DSM-5-5_SD	1.17438	1.02889
Visual_A (+)	0.0192407	0.0787668							Visual_A (+)	0.016814	0.0602008
Visual_B (+)	0.0133091	0.0863459							Visual_B (+)	0.0119812	0.0565676
Somatomotor_A (+)	0.0206273	0.0840048							Somatomotor_A (+)	0.0173353	0.0672424
Somatomotor_B (+)	0.0288148	0.0825933							Somatomotor_B (+)	0.0226973	0.0824721
DorsalAttention_A (+)	0.018624	0.0737146							DorsalAttention_A (+)	0.016035	0.0579876
DorsalAttention_B (+)	0.0170518	0.0796051							DorsalAttention_B (+)	0.0139994	0.0622257
Salience_VentralAttention_A (+)	0.0319707	0.0885572							Salience_VentralAttention_A (+)	0.0273641	0.0806648
Salience_VentralAttention_B (+)	0.0256214	0.101204							Salience_VentralAttention_B (+)	0.0236439	0.0729473
Limbic_A (+)	0.0272052	0.0988749							Limbic_A (+)	0.02281	0.0827723
Limbic_B (+)	0.0287791	0.0974649							Limbic_B (+)	0.0220512	0.0927053
FrontoparietalControl_C (+)	0.0257573	0.0794727							FrontoparietalControl_C (+)	0.0220947	0.0689669
FrontoparietalControl_A (+)	0.0170713	0.0751807							FrontoparietalControl_A (+)	0.0165151	0.0493663
FrontoparietalControl_B (+)	0.0205988	0.102392							FrontoparietalControl_B (+)	0.0172708	0.0768538
Temporoparietal (+)	0.0163137	0.0760657							Temporoparietal (+)	0.0134355	0.0593056
DefaultMode_C (+)	0.0248859	0.141592							DefaultMode_C (+)	0.0221859	0.096462
DefaultMode_A (+)	0.0223202	0.143474							DefaultMode_A (+)	0.0179417	0.103308
DefaultMode_B (+)	0.0215408	0.125533							DefaultMode_B (+)	0.0196727	0.0830377
Visual_A (-)	-0.0295889	-0.106559							Visual_A (-)	-0.0267141	-0.0814364
Visual_B (-)	-0.0355637	-0.129914							Visual_B (-)	-0.0311875	-0.102734
Somatomotor_A (-)	-0.0353946	-0.113832							Somatomotor_A (-)	-0.0299559	-0.0988751
Somatomotor_B (-)	-0.0334233	-0.0660328							Somatomotor_B (-)	-0.0293707	-0.0674148
DorsalAttention_A (-)	-0.0310771	-0.128375							DorsalAttention_A (-)	-0.0269307	-0.0987908
DorsalAttention_B (-)	-0.0358817	-0.12252							DorsalAttention_B (-)	-0.0294419	-0.107834
Salience_VentralAttention_A (-)	-0.0270156	-0.0969265							Salience_VentralAttention_A (-)	-0.0235045	-0.0779256
Salience_VentralAttention_B (-)	-0.0243623	-0.0810303							Salience_VentralAttention_B (-)	-0.0217942	-0.0644503
Limbic_A (-)	-0.0263309	-0.0542794							Limbic_A (-)	-0.0254319	-0.0445424
Limbic_B (-)	-0.0194319	-0.0596439							Limbic_B (-)	-0.0172644	-0.0493428
FrontoparietalControl_C (-)	-0.0299837	-0.0553947							FrontoparietalControl_C (-)	-0.0257679	-0.0609593
FrontoparietalControl_A (-)	-0.0296396	-0.0935663							FrontoparietalControl_A (-)	-0.0242674	-0.0853629
FrontoparietalControl_B (-)	-0.0198301	-0.0932781							FrontoparietalControl_B (-)	-0.0183373	-0.0639998
Temporoparietal (-)	-0.0376103	-0.0537747							Temporoparietal (-)	-0.0282302	-0.0857318
DefaultMode_C (-)	-0.0213451	-0.106021							DefaultMode_C (-)	-0.0180815	-0.0788117
DefaultMode_A (-)	-0.0207745	-0.0644796							DefaultMode_A (-)	-0.0177811	-0.0559889
DefaultMode_B (-)	-0.03022	-0.0780871							DefaultMode_B (-)	-0.0261029	-0.0723455
HC | GMM									HC | KMeans
Metric	Cluster_1	Cluster_2							Metric	Cluster_1	Cluster_2
N	53	17							N	62	8
Proportion_of_participants	0.757143	0.242857							Proportion_of_participants	0.885714	0.114286
IAT_mean	40.2642	39.3529							IAT_mean	39.6613	43
IAT_SD	11.7688	12.6241							IAT_SD	11.7459	13.4589
DSM-5-5_mean	2.46809	2.5							DSM-5-5_mean	2.43636	2.75
DSM-5-5_SD	1.21317	1.41421							DSM-5-5_SD	1.2437	1.38873
Visual_A (+)	0.0123771	0.034544							Visual_A (+)	0.017303	0.0213064
Visual_B (+)	0.00813148	0.0106311							Visual_B (+)	0.00935577	0.00395494
Somatomotor_A (+)	0.00889766	0.0311511							Somatomotor_A (+)	0.0135937	0.0197921
Somatomotor_B (+)	0.0176866	0.0436736							Somatomotor_B (+)	0.023463	0.0281417
DorsalAttention_A (+)	0.0148289	0.0232178							DorsalAttention_A (+)	0.0165072	0.0196483
DorsalAttention_B (+)	0.0131602	0.0288616							DorsalAttention_B (+)	0.0166463	0.0195083
Salience_VentralAttention_A (+)	0.0197628	0.0618517							Salience_VentralAttention_A (+)	0.0288257	0.0389643
Salience_VentralAttention_B (+)	0.0198254	0.0823941							Salience_VentralAttention_B (+)	0.0227472	0.13014
Limbic_A (+)	0.0167168	0.0340656							Limbic_A (+)	0.0205286	0.024041
Limbic_B (+)	0.0154075	0.0339651							Limbic_B (+)	0.0208193	0.012901
FrontoparietalControl_C (+)	0.0169127	0.0359646							FrontoparietalControl_C (+)	0.0158992	0.0652526
FrontoparietalControl_A (+)	0.0104015	0.0396838							FrontoparietalControl_A (+)	0.0127777	0.0542109
FrontoparietalControl_B (+)	0.00794734	0.0644785							FrontoparietalControl_B (+)	0.0110351	0.104146
Temporoparietal (+)	0.010343	0.0609193							Temporoparietal (+)	0.0127073	0.0994939
DefaultMode_C (+)	0.0154105	0.0329535							DefaultMode_C (+)	0.0174168	0.0371401
DefaultMode_A (+)	0.00938372	0.0576575							DefaultMode_A (+)	0.01067	0.101997
DefaultMode_B (+)	0.00861888	0.0740049							DefaultMode_B (+)	0.0109235	0.129703
Visual_A (-)	-0.0202529	-0.0691611							Visual_A (-)	-0.0211609	-0.117146
Visual_B (-)	-0.0177102	-0.142575							Visual_B (-)	-0.0182399	-0.278943
Somatomotor_A (-)	-0.0203797	-0.153444							Somatomotor_A (-)	-0.0304981	-0.224723
Somatomotor_B (-)	-0.026266	-0.0856755							Somatomotor_B (-)	-0.0264496	-0.151088
DorsalAttention_A (-)	-0.0206703	-0.0509566							DorsalAttention_A (-)	-0.0217458	-0.0766934
DorsalAttention_B (-)	-0.0221655	-0.090326							DorsalAttention_B (-)	-0.0256116	-0.140299
Salience_VentralAttention_A (-)	-0.0164282	-0.0688142							Salience_VentralAttention_A (-)	-0.0211175	-0.0914066
Salience_VentralAttention_B (-)	-0.00849304	-0.0422521							Salience_VentralAttention_B (-)	-0.0147179	-0.0319882
Limbic_A (-)	-0.0263467	-0.0339089							Limbic_A (-)	-0.0295341	-0.0177144
Limbic_B (-)	-0.0126312	-0.0316679							Limbic_B (-)	-0.0175125	-0.0152545
FrontoparietalControl_C (-)	-0.0184769	-0.053185							FrontoparietalControl_C (-)	-0.021958	-0.0652526
FrontoparietalControl_A (-)	-0.0196186	-0.0601498							FrontoparietalControl_A (-)	-0.0273095	-0.0461428
FrontoparietalControl_B (-)	-0.0117932	-0.0473775							FrontoparietalControl_B (-)	-0.0219956	-0.00834159
Temporoparietal (-)	-0.0253609	-0.0352941							Temporoparietal (-)	-0.0270994	-0.032996
DefaultMode_C (-)	-0.0251655	-0.0835387							DefaultMode_C (-)	-0.0373881	-0.054483
DefaultMode_A (-)	-0.0164117	-0.0536025							DefaultMode_A (-)	-0.0277772	-0.00735947
DefaultMode_B (-)	-0.0271502	-0.0487081							DefaultMode_B (-)	-0.035616	-0.00735089
IGD+HC | GMM									IGD+HC | KMeans
Metric	Cluster_1	Cluster_2							Metric	Cluster_1	Cluster_2
N	222	21							N	196	47
Proportion_of_participants	0.91358	0.0864198							Proportion_of_participants	0.806584	0.193416
N_IGD	155	18							N_IGD	136	37
N_HC	67	3							N_HC	60	10
Proportion_IGD_within_IGD	0.895954	0.104046							Proportion_IGD_within_IGD	0.786127	0.213873
Proportion_HC_within_HC	0.957143	0.0428571							Proportion_HC_within_HC	0.857143	0.142857
IAT_mean_(IGD)	66.2581	65.2222							IAT_mean_(IGD)	66.2426	65.8108
IAT_SD_(IGD)	9.22366	8.5168							IAT_SD_(IGD)	9.23159	8.88456
DSM-5-5_mean_(IGD)	6.10219	6.11765							DSM-5-5_mean_(IGD)	6.10656	6.09375
DSM-5-5_SD_(IGD)	1.17125	0.92752							DSM-5-5_SD_(IGD)	1.18397	0.995453
IAT_mean_(HC)	40.5224	29.3333							IAT_mean_(HC)	40.2333	38.9
IAT_SD_(HC)	11.8057	10.116							IAT_SD_(HC)	11.8613	12.6794
DSM-5-5_mean_(HC)	2.45902	3							DSM-5-5_mean_(HC)	2.5	2.33333
DSM-5-5_SD_(HC)	1.27245	0							DSM-5-5_SD_(HC)	1.22474	1.5
Visual_A (+)	0.0167402	0.0889284							Visual_A (+)	0.0149364	0.056517
Visual_B (+)	0.0116586	0.0746473							Visual_B (+)	0.0110846	0.0421962
Somatomotor_A (+)	0.0161224	0.098472							Somatomotor_A (+)	0.0168128	0.0500377
Somatomotor_B (+)	0.0241527	0.105578							Somatomotor_B (+)	0.0256348	0.0543536
DorsalAttention_A (+)	0.016332	0.0815913							DorsalAttention_A (+)	0.0156451	0.0483551
DorsalAttention_B (+)	0.0135641	0.104299							DorsalAttention_B (+)	0.0149162	0.0484665
Salience_VentralAttention_A (+)	0.0286776	0.10597							Salience_VentralAttention_A (+)	0.0293714	0.0603196
Salience_VentralAttention_B (+)	0.0321404	0.049223							Salience_VentralAttention_B (+)	0.0230529	0.0776698
Limbic_A (+)	0.0233841	0.104701							Limbic_A (+)	0.0214818	0.0676498
Limbic_B (+)	0.0201226	0.146344							Limbic_B (+)	0.0204366	0.0752099
FrontoparietalControl_C (+)	0.027663	0.0350358							FrontoparietalControl_C (+)	0.0186304	0.0686253
FrontoparietalControl_A (+)	0.0180578	0.0551556							FrontoparietalControl_A (+)	0.0152497	0.0463438
FrontoparietalControl_B (+)	0.0247696	0.0463133							FrontoparietalControl_B (+)	0.0155033	0.0730377
Temporoparietal (+)	0.0183426	0.0642761							Temporoparietal (+)	0.0142403	0.0559738
DefaultMode_C (+)	0.0243856	0.107268							DefaultMode_C (+)	0.0203481	0.0782555
DefaultMode_A (+)	0.0264153	0.0730628							DefaultMode_A (+)	0.0141906	0.0982374
DefaultMode_B (+)	0.0260842	0.0675532							DefaultMode_B (+)	0.0174988	0.0804158
Visual_A (-)	-0.0340619	-0.0530845							Visual_A (-)	-0.0245707	-0.0821416
Visual_B (-)	-0.04262	-0.0789161							Visual_B (-)	-0.0225948	-0.142347
Somatomotor_A (-)	-0.0454695	-0.0500536							Somatomotor_A (-)	-0.0245583	-0.134722
Somatomotor_B (-)	-0.0385223	-0.0301531							Somatomotor_B (-)	-0.0231132	-0.099042
DorsalAttention_A (-)	-0.0354766	-0.0531605							DorsalAttention_A (-)	-0.0244025	-0.0895594
DorsalAttention_B (-)	-0.0414891	-0.0561961							DorsalAttention_B (-)	-0.0258074	-0.113456
Salience_VentralAttention_A (-)	-0.0281573	-0.0786573							Salience_VentralAttention_A (-)	-0.0200979	-0.0843302
Salience_VentralAttention_B (-)	-0.0198111	-0.0927801							Salience_VentralAttention_B (-)	-0.0179509	-0.060172
Limbic_A (-)	-0.0274758	-0.0430271							Limbic_A (-)	-0.0261001	-0.0401614
Limbic_B (-)	-0.0171259	-0.0691041							Limbic_B (-)	-0.0169499	-0.0410843
FrontoparietalControl_C (-)	-0.0261576	-0.0807427							FrontoparietalControl_C (-)	-0.0249154	-0.055727
FrontoparietalControl_A (-)	-0.0299703	-0.077302							FrontoparietalControl_A (-)	-0.0234667	-0.0782399
FrontoparietalControl_B (-)	-0.0176356	-0.104504							FrontoparietalControl_B (-)	-0.0182086	-0.0540596
Temporoparietal (-)	-0.0337783	-0.0584153							Temporoparietal (-)	-0.0257994	-0.0780601
DefaultMode_C (-)	-0.0268266	-0.0919347							DefaultMode_C (-)	-0.0194332	-0.0867495
DefaultMode_A (-)	-0.0183539	-0.0973091							DefaultMode_A (-)	-0.0190768	-0.0506169
DefaultMode_B (-)	-0.0269617	-0.110633							DefaultMode_B (-)	-0.0279475	-0.0602362
Notes: Three datasets: “IGD” —all the IGD participants dataset, “HC” —the out-of-sample 30% HC participants dataset, and “IGD+HC” —the combined IGD+out-of-sample 30% HC participants dataset; Two algorithms: GMM and K-means. The “(+)” and “(−)” symbols shown in the x-axis labels indicate positive deviations (Z > 2) and negative deviations (Z < −2), respectively. Accordingly, the proportion of supr…
Abbreviations: IGD, Internet Gaming Disorder; HC, Healthy Control; IAT, Internet Addiction Test; DSM-5, the fifth edition of Diagnostic and Statistical Manual of Mental Disorders; GMM, Gaussian Mixture Modeling; Yeo17, 17-network cortical parcellation by Yeo et al.

## Sheet: TableS5
Table S5. Cluster summary statistics and network-level deviation profiles under the Glasser-Ji12 atlas (three data × two algorithms)
IGD | GMM									IGD | KMeans
Metric	Cluster_1	Cluster_2							Metric	Cluster_1	Cluster_2
N	159	14							N	132	41
Proportion_of_participants	0.919075	0.0809249							Proportion_of_participants	0.763006	0.236994
IAT_mean	66.2264	65.2857							IAT_mean	66.1364	66.1951
IAT_SD	9.16786	9.03352							IAT_SD	9.22722	8.94209
DSM-5-5_mean	6.10714	6.07143							DSM-5-5_mean	6.11864	6.05556
DSM-5-5_SD	1.1611	0.997249							DSM-5-5_SD	1.18516	1.01262
Visual_1 (+)	0.0197596	0.0633664							Visual_1 (+)	0.0165175	0.0450875
Visual_2 (+)	0.01771	0.085112							Visual_2 (+)	0.0136512	0.0537924
Somatomotor (+)	0.0262758	0.0410219							Somatomotor (+)	0.0185045	0.0563311
Cingulo_opercular (+)	0.0315823	0.0584575							Cingulo_opercular (+)	0.0232681	0.0675269
DorsalAttention (+)	0.022509	0.0677799							DorsalAttention (+)	0.0178813	0.0528661
Language (+)	0.0207812	0.0704379							Language (+)	0.0163213	0.0520957
FrontoparietalControl (+)	0.0227504	0.0976933							FrontoparietalControl (+)	0.018271	0.0627621
Auditory (+)	0.033989	0.0383139							Auditory (+)	0.0199023	0.0808183
DefaultMode (+)	0.0263907	0.110954							DefaultMode (+)	0.018213	0.0815943
PosteriorMultimodal (+)	0.0239303	0.067537							PosteriorMultimodal (+)	0.0187863	0.0553817
VentralMultimodal (+)	0.0339563	0.0959208							VentralMultimodal (+)	0.0296242	0.069062
Orbital_affective (+)	0.038201	0.0815723							Orbital_affective (+)	0.0263583	0.0911387
Visual_1 (-)	-0.0313989	-0.113263							Visual_1 (-)	-0.021137	-0.0923908
Visual_2 (-)	-0.0332569	-0.125336							Visual_2 (-)	-0.0252436	-0.0904974
Somatomotor (-)	-0.0299369	-0.183972							Somatomotor (-)	-0.0223564	-0.10694
Cingulo_opercular (-)	-0.0249048	-0.12127							Cingulo_opercular (-)	-0.0218909	-0.0675131
DorsalAttention (-)	-0.0315623	-0.161791							DorsalAttention (-)	-0.0246134	-0.0984028
Language (-)	-0.0299578	-0.0998613							Language (-)	-0.0217361	-0.0802972
FrontoparietalControl (-)	-0.0252536	-0.0730709							FrontoparietalControl (-)	-0.0206344	-0.0564532
Auditory (-)	-0.0210794	-0.202688							Auditory (-)	-0.017968	-0.093109
DefaultMode (-)	-0.0261218	-0.0643247							DefaultMode (-)	-0.0206064	-0.0569234
PosteriorMultimodal (-)	-0.0265831	-0.148381							PosteriorMultimodal (-)	-0.0191724	-0.0920314
VentralMultimodal (-)	-0.0269456	-0.0673323							VentralMultimodal (-)	-0.0236052	-0.0514905
Orbital_affective (-)	-0.0208031	-0.0538884							Orbital_affective (-)	-0.017998	-0.0411315
HC | GMM									HC | KMeans
Metric	Cluster_1	Cluster_2							Metric	Cluster_1	Cluster_2
N	56	14							N	64	6
Proportion_of_participants	0.8	0.2							Proportion_of_participants	0.914286	0.0857143
IAT_mean	39.9107	40.5714							IAT_mean	39.9688	40.8333
IAT_SD	11.7323	12.9717							IAT_SD	11.7135	14.9321
DSM-5-5_mean	2.46	2.53846							DSM-5-5_mean	2.47368	2.5
DSM-5-5_SD	1.24884	1.33012							DSM-5-5_SD	1.24076	1.51658
Visual_1 (+)	0.011405	0.00879953							Visual_1 (+)	0.0115386	0.00389998
Visual_2 (+)	0.0111835	0.0331793							Visual_2 (+)	0.0151317	0.0203922
Somatomotor (+)	0.0124373	0.0308709							Somatomotor (+)	0.0158619	0.0189197
Cingulo_opercular (+)	0.0213163	0.0711175							Cingulo_opercular (+)	0.0243887	0.104747
DorsalAttention (+)	0.0143646	0.0354678							DorsalAttention (+)	0.01638	0.0421077
Language (+)	0.0109636	0.0543887							Language (+)	0.0141297	0.0785175
FrontoparietalControl (+)	0.0123952	0.0587379							FrontoparietalControl (+)	0.0152412	0.0901701
Auditory (+)	0.0192369	0.0642297							Auditory (+)	0.0235337	0.0783875
DefaultMode (+)	0.0104785	0.0609414							DefaultMode (+)	0.015201	0.0778518
PosteriorMultimodal (+)	0.0182651	0.0567411							PosteriorMultimodal (+)	0.0207052	0.0820152
VentralMultimodal (+)	0.0234895	0.0375491							VentralMultimodal (+)	0.0259297	0.0302668
Orbital_affective (+)	0.0165892	0.04459							Orbital_affective (+)	0.0186298	0.0601578
Visual_1 (-)	-0.0241495	-0.113607							Visual_1 (-)	-0.0243784	-0.230443
Visual_2 (-)	-0.0189636	-0.0955462							Visual_2 (-)	-0.018704	-0.200425
Somatomotor (-)	-0.0246155	-0.148289							Somatomotor (-)	-0.0288974	-0.267512
Cingulo_opercular (-)	-0.0155713	-0.0721319							Cingulo_opercular (-)	-0.0244272	-0.0530834
DorsalAttention (-)	-0.0224344	-0.0710012							DorsalAttention (-)	-0.0269932	-0.0871299
Language (-)	-0.0289446	-0.0278383							Language (-)	-0.0287072	-0.0288951
FrontoparietalControl (-)	-0.0160686	-0.0462463							FrontoparietalControl (-)	-0.0230034	-0.0125123
Auditory (-)	-0.0227764	-0.0543913							Auditory (-)	-0.0222389	-0.102277
DefaultMode (-)	-0.0239465	-0.0472614							DefaultMode (-)	-0.0300594	-0.0131435
PosteriorMultimodal (-)	-0.0203364	-0.0517198							PosteriorMultimodal (-)	-0.0255382	-0.0380785
VentralMultimodal (-)	-0.0302739	-0.041304							VentralMultimodal (-)	-0.0327434	-0.0296695
Orbital_affective (-)	-0.0144759	-0.0207101							Orbital_affective (-)	-0.0160873	-0.0118343
IGD+HC | GMM									IGD+HC | KMeans
Metric	Cluster_1	Cluster_2							Metric	Cluster_1	Cluster_2
N	228	15							N	188	55
Proportion_of_participants	0.938272	0.0617284							Proportion_of_participants	0.773663	0.226337
N_IGD	160	13							N_IGD	129	44
N_HC	68	2							N_HC	59	11
Proportion_IGD_within_IGD	0.924855	0.0751445							Proportion_IGD_within_IGD	0.745665	0.254335
Proportion_HC_within_HC	0.971429	0.0285714							Proportion_HC_within_HC	0.842857	0.157143
IAT_mean_(IGD)	66.1312	66.3846							IAT_mean_(IGD)	66.1705	66.0909
IAT_SD_(IGD)	9.15425	9.25147							IAT_SD_(IGD)	9.32832	8.64498
DSM-5-5_mean_(IGD)	6.09155	6.25							DSM-5-5_mean_(IGD)	6.13043	6.02564
DSM-5-5_SD_(IGD)	1.16025	0.965307							DSM-5-5_SD_(IGD)	1.19591	0.986412
IAT_mean_(HC)	40.0588	39.5							IAT_mean_(HC)	40.4576	37.8182
IAT_SD_(HC)	11.7294	23.3345							IAT_SD_(HC)	11.7595	12.9524
DSM-5-5_mean_(HC)	2.45161	4							DSM-5-5_mean_(HC)	2.49057	2.4
DSM-5-5_SD_(HC)	1.25028								DSM-5-5_SD_(HC)	1.23448	1.42984
Visual_1 (+)	0.0162912	0.0717596							Visual_1 (+)	0.0146322	0.0370894
Visual_2 (+)	0.0154584	0.104915							Visual_2 (+)	0.0131466	0.0477576
Somatomotor (+)	0.0173928	0.127686							Somatomotor (+)	0.0172515	0.0479557
Cingulo_opercular (+)	0.028677	0.0994004							Cingulo_opercular (+)	0.0226172	0.0686785
DorsalAttention (+)	0.0187004	0.104341							DorsalAttention (+)	0.0171202	0.0474585
Language (+)	0.0181684	0.101556							Language (+)	0.0154336	0.0502585
FrontoparietalControl (+)	0.0246954	0.0580619							FrontoparietalControl (+)	0.016808	0.060756
Auditory (+)	0.0228335	0.180739							Auditory (+)	0.0209073	0.0724829
DefaultMode (+)	0.0260395	0.0834969							DefaultMode (+)	0.0160354	0.0759055
PosteriorMultimodal (+)	0.0209123	0.119977							PosteriorMultimodal (+)	0.0178925	0.0582521
VentralMultimodal (+)	0.0291088	0.129749							VentralMultimodal (+)	0.0282417	0.0595199
Orbital_affective (+)	0.0284698	0.151874							Orbital_affective (+)	0.0222051	0.0835395
Visual_1 (-)	-0.0344297	-0.111402							Visual_1 (-)	-0.0221332	-0.0974535
Visual_2 (-)	-0.0357396	-0.0862353							Visual_2 (-)	-0.0234627	-0.0914759
Somatomotor (-)	-0.0438673	-0.0525563							Somatomotor (-)	-0.0227112	-0.118552
Cingulo_opercular (-)	-0.0293846	-0.0559869							Cingulo_opercular (-)	-0.0190859	-0.0718425
DorsalAttention (-)	-0.036658	-0.0783863							DorsalAttention (-)	-0.0243535	-0.0900975
Language (-)	-0.031669	-0.0634304							Language (-)	-0.0222652	-0.0724751
FrontoparietalControl (-)	-0.0224058	-0.098473							FrontoparietalControl (-)	-0.0187917	-0.0555051
Auditory (-)	-0.0348814	-0.0182158							Auditory (-)	-0.0174883	-0.0897893
DefaultMode (-)	-0.0248871	-0.0921542							DefaultMode (-)	-0.0220782	-0.0528341
PosteriorMultimodal (-)	-0.0308636	-0.0753368							PosteriorMultimodal (-)	-0.020267	-0.0792139
VentralMultimodal (-)	-0.030031	-0.0435683							VentralMultimodal (-)	-0.0267356	-0.0449875
Orbital_affective (-)	-0.0215535	-0.016568							Orbital_affective (-)	-0.0144309	-0.0445401
Notes: Three datasets: “IGD” —all the IGD participants dataset, “HC” —the out-of-sample 30% HC participants dataset, and “IGD+HC” —the combined IGD+out-of-sample 30% HC participants dataset; Two algorithms: GMM and K-means. The “(+)” and “(−)” symbols shown in the x-axis labels indicate positive deviations (Z > 2) and negative deviations (Z < −2), respectively. Accordingly, the proportion of supr…
Abbreviations: IGD, Internet Gaming Disorder; HC, Healthy Control; IAT, Internet Addiction Test; DSM-5, the fifth edition of Diagnostic and Statistical Manual of Mental Disorders; GMM, Gaussian Mixture Modeling; Glasser-Ji12, 12-network parcellation derived from the Glasser 360-ROI atlas combined with the Ji 12-network partition.
